# Supplementary material for: Fine mapping and identification of two NtTOM2A homeologs responsible for tobacco mosaic virus replication in tobacco (Nicotiana tabacum L.)
Source: BMC Plant Biol. 2024 Jan 24;24:67. doi: 10.1186/s12870-024-04744-y (PMC10807211; doi:10.1186/s12870-024-04744-y)
Supplement: Supplementary file 3 — Additional file 3: Supplementary Table 1. Sequencing information of four samples. [file 12870_2024_4744_MOESM3_ESM.xlsx]

## Sheet: Sequencing information
Supplementary Table 1 Sequencing information of four samples
Sample	Mapped reads	Total reads	Mapping rate(%)	Average depth(X)	Coverage at least 1X(%)	Coverage at least 4X(%)
JT88	327543167	328506282	99.71	9.9	97.69	93.15
K326	298191310	298883074	99.77	9.19	98.65	93.83
R_bulk	612289471	614493074	99.64	17.96	99.1	98.42
S_bulk	647939767	651034298	99.52	19.11	99.12	98.52
