# Supplementary material for: Fine mapping and identification of two NtTOM2A homeologs responsible for tobacco mosaic virus replication in tobacco (Nicotiana tabacum L.)
Source: BMC Plant Biol. 2024 Jan 24;24:67. doi: 10.1186/s12870-024-04744-y (PMC10807211; doi:10.1186/s12870-024-04744-y)
Supplement: Supplementary file 4 — Additional file 4: Supplementary Table 2. SNP numbers of each chromosomes and scaffolds. [file 12870_2024_4744_MOESM4_ESM.xlsx]

## Sheet: Sheet1
Supplementary Table 2 SNP numbers of each chromosomes and scaffolds
Chromosome	SNP number
Hic_asm_0	16544
Hic_asm_1	15192
Hic_asm_2	9273
Hic_asm_3	8975
Hic_asm_4	9239
Hic_asm_5	12698
Hic_asm_6	10650
Hic_asm_7	12517
Hic_asm_8	9505
Hic_asm_9	5266
Hic_asm_10	11515
Hic_asm_11	17405
Hic_asm_12	8814
Hic_asm_13	7888
Hic_asm_14	11575
Hic_asm_15	6885
Hic_asm_16	46837
Hic_asm_17	17620
Hic_asm_18	14609
Hic_asm_19	9211
Hic_asm_20	410101
Hic_asm_21	11819
Hic_asm_22	8978
Hic_asm_23	9653
Scaffold	2708
Total	705477
