# Supplementary material for: Fine mapping and identification of two NtTOM2A homeologs responsible for tobacco mosaic virus replication in tobacco (Nicotiana tabacum L.)
Source: BMC Plant Biol. 2024 Jan 24;24:67. doi: 10.1186/s12870-024-04744-y (PMC10807211; doi:10.1186/s12870-024-04744-y)
Supplement: Supplementary file 5 — Additional file 5: Supplementary Table 3. SNP makers detected in this study. [file 12870_2024_4744_MOESM5_ESM.xlsx]

## Sheet: Sheet1
Supplementary Table 3 SNP makers detected in this study
Maker	F_primer	R_primer
SNP_7364782	ACTTCAGTTGATGTTTCTTCGAGT	AAGAAAGACTCGCCACTGCC
SNP_8059796 (SNP-1)	CAGGGAGGAGCCAAGACAAA	ACTTGCTCAACTATGCCCCTAC
SNP_8229737 (SNP-2)	TCGCTAGTTGACTATTGCTGC	CTGCGACGACCAAACAACTC
SNP_9447339 (SNP-3)	TGCGCACATCCAACATAAGA	AACTCGTTCGAACCGACGAA
SNP_9616032 (SNP-4)	TTCACGGGTTTGAGAAAAATACG	ACGCCTGCATAACTCTGTGA
SNP_9617495	GGTTATCTCCTGCGACGTGT	TCGATAGCAGACTCCCCCTC
SNP_10039621	GAGAGGTACGATGAAGGAGC	GAGCTTTGCAATCTCTGGACC
SNP_10416702	GCCCCTCTACCTCCGTACTT	CTATATTCGCACACGCGCAA
SNP_10650879 (SNP-5)	GATGTCCATCACCGCTCTGT	GTGCAGGGCTCACTCCAAA
SNP_12399011	GGGTCGACTTATGGACCGAT	AGGGAAATGACAACACGACA
SNP_14066412	ATGTGTTGGAAGAGGGCGAC	AGATGACATGCTCTCCCCAG
SNP_14112488	AGTGAGGGTATCCAGCCTCT	CTACGCGCAGAGGACCATT
SNP_14242780	AAAAGCGATTGGACGGTGTC	TAGGGGGCCTGTCTTTAAGC
SNP_14708584	AGTCCCGTGTTGACGTTTGT	TTTGCACGTACAAGCCCGA
SNP_14856368	TGGCGTTCGCAGTTATGAAG	TTCTGGTCCCTCTCCATCGG
SNP_15011455	CTCCCTCAGTCGAGAGGAGC	ACCTGGTCAATGGGGTTGCT
SNP_15268538	TGGGGTCTGCATGAGGATTG	ACGTCCCCTGGTTATGATGG
SNP_16220007	ACCCCAAGGAGGAATCGAAG	TTTTTCCTCACCCCGAACACA
SNP_16946167	TGTAGTATGGTCCTCGGGGT	TCCTCGCTTTCCCTCTATCCA
SNP_18151677	TCGGGTCCAGAAAGTTCCTC	CTTCCCGAACTAGGACCCCA
SNP_18255704	CCGCAGAACCAGACCTATATCC	GGTATCTGTTCGGAGGCTGTT
SNP_18349408	GGCGGTAGAATCTCAGCCAT	AACGAGCTCCGAGAGGAAGA
SNP_18667983	GTGTTCTTACTCCCGCAGTTC	ACCTTACGAATGGAGATTTGGCT
SNP_18815373	TCTTTGGTCAAGATATACAGCAGAT	ACGCGTATTGATTAACTTTTCTCCC
SNP_18904971	TCCAAGCGTAATGTTCTTCCCT	TTTGACAGAGCGACGCGAG
SNP_19007947	AAGAACTTGCCGGGACCAAT	GCAATCGAGGGTCTATGGGA
SNP_19247782	GGACTCGTAGTAAGATGGGCA	GTCAGGGAAGAAGCAGGAAG
SNP_19455694	ACATACCTCGTCACACCAAGA	CTACCCGTTCTGCAGCTTACA
SNP_19537638	GAGTTTCTTTAACTGTGTTACTGT	TCCAGGAGTCCATCAAAGTAATCC
SNP_20137689	TTTGCGGCAAGATCTGGTGTGATTG	ACCTTAGAACTAGATGTTCCAATTCATTC
SNP_21631630	GCGTTCGCGTTCCACCAGCCG	CGGCGCCTGTTATGGAAGATTGGC
SNP_22152345	ACATGCAGATCTATCCTTGATAT	ATTCCTTGTTGCATCATTCAGCC
SNP_23468089	GCCACACCCTCACAGTCTAC	TCACGGATACTGCGACACTC
SNP_24239311	ACTTCTGTCTCCTTAGTGTTTAG	GTGCAAAATGAAAGGTCATTCTAAA
SNP_24288421	GGAGCCTGATGCTGGGGAGCTT	TATAAGCATTAAGTTGTTATGGA
SNP_25444993	TGTCCTTTTATTTCTTTTCTCACTG	TTTCCTATGGAACGTCGGTGGTCT
SNP_26167325	TATAGAATCAGTGCTGATTTTAGC	GTAGATATTACCCATCCATAACAG
SNP_27771077	GAGATGAATCCAGGTTGATCT	CACAATTCACCCATACAATCCTT
SNP_28216922	GACTGTGAAATCGAATATGTGTT	TTATAAGTCCCCGAGAATTCTGC
SNP_28366808	GTGTATCCACATGACTCCATTCT	CTCAATTGGCTTATAACACAATCA
SNP_28430894	CATTTAGAAATCGTATAGGTAGTTGG	TCTCTAATGTTGTCCTCATTTCCT
SNP_28543915	CAGTAAGCGTACCAATATGGAA	GTTATGCGAATTGACTCAATTGC
SNP_28895477	GGATAGTTAACCCTGGTCACAC	CTCTCTACCGTCAAAGTAGAGT
SNP_29754194	ATAACCCACGAGGCCCGAA	ATGTGGCGAGAAACAATACGA
SNP_29939245	GGTTCTGAGTATTGAGATGAGTCC	CCAACTGACTACAAACTCGAAT
SNP_29947154	CCTTGTTCAATTCAGTCAACAACAA	GCTGTCTAGCTCTTCATTACTGT
SNP_29947180	AACTGAGAAAAGACTCCAGGGT	CTCTCGATATTAGCTGTCTAGCTCT
SNP_29966828	GCACGTCATAGTCAAAGTTGATAGAA	CCCAGGGAGGATGTCTTCTATTAC
SNP_31203039	TCTGAACTCTCCAGAGTGCCTG	CTACTTCTCAGCTAAAGGGCAGG
