# Supplementary material for: Fine mapping and identification of two NtTOM2A homeologs responsible for tobacco mosaic virus replication in tobacco (Nicotiana tabacum L.)
Source: BMC Plant Biol. 2024 Jan 24;24:67. doi: 10.1186/s12870-024-04744-y (PMC10807211; doi:10.1186/s12870-024-04744-y)
Supplement: Supplementary file 6 — Additional file 6: Supplementary Table 4. The predicted genes in the candidate interval. [file 12870_2024_4744_MOESM6_ESM.xlsx]

## Sheet: Sheet1
Supplementary Table 4 The predicted genes in the candidate interval
Chromosome/scaffold	Start position	End position	Direction	gene ID	Gene annotation
Hic_asm_21	114118262	114129553	+	ID=evm.TU.Hic_asm_21.3345	expressed protein
Hic_asm_21	114152136	114187827	-	ID=evm.TU.Hic_asm_21.3346	expressed protein
Hic_asm_21	114189089	114195066	-	ID=evm.TU.Hic_asm_21.3347	Tobamovirus multiplication protein 2A
Hic_asm_21	114238087	114244719	-	ID=evm.TU.Hic_asm_21.3348	Two-component response regulator-like APRR2
Hic_asm_21	114302302	114309332	-	ID=evm.TU.Hic_asm_21.3349	Probable methyltransferase PMT14
Hic_asm_21	114312477	114319244	-	ID=evm.TU.Hic_asm_21.3350	expressed protein
Hic_asm_21	114387634	114390668	-	ID=evm.TU.Hic_asm_21.3351	Vacuolar protein sorting-associated protein 55
Hic_asm_21	114391973	114398554	+	ID=evm.TU.Hic_asm_21.3352	Phosphoacetylglucosamine mutase
Hic_asm_21	114400854	114401371	-	ID=evm.TU.Hic_asm_21.3353	hypothetical protein
Hic_asm_21	114406478	114407804	-	ID=evm.TU.Hic_asm_21.3354	DnaJ homolog subfamily C member 2
Hic_asm_21	114491660	114492749	-	ID=evm.TU.Hic_asm_21.3355	UMP-CMP kinase 3
Hic_asm_21	114501280	114506036	-	ID=evm.TU.Hic_asm_21.3356	UMP-CMP kinase 3
Hic_asm_21	114527622	114542448	+	ID=evm.TU.Hic_asm_21.3357	RNA-binding protein 5
Hic_asm_21	114543484	114545490	+	ID=evm.TU.Hic_asm_21.3358	Pentatricopeptide repeat-containing protein
Hic_asm_21	114546582	114548739	-	ID=evm.TU.Hic_asm_21.3359	Expansin-like B1
Hic_asm_21	114591034	114606404	+	ID=evm.TU.Hic_asm_21.3362	expressed protein
Hic_asm_21	114605817	114613293	-	ID=evm.TU.Hic_asm_21.3363	Haloacid dehalogenase-like hydrolase domain-containing protein Sgpp
Hic_asm_21	114615726	114618144	-	ID=evm.TU.Hic_asm_21.3364	Probable purine permease 11
Hic_asm_21	114765873	114770123	+	ID=evm.TU.Hic_asm_21.3365	Uncharacterized mitochondrial protein ymf11
Hic_asm_21	114770430	114771569	-	ID=evm.TU.Hic_asm_21.3366	Putative invertase inhibitor
Hic_asm_21	114780546	114806024	+	ID=evm.TU.Hic_asm_21.3367	Regulator of nonsense transcripts 1 homolog
Hic_asm_21	114863364	114882997	+	ID=evm.TU.Hic_asm_21.3368	expressed protein
Hic_asm_21	114885766	114899437	-	ID=evm.TU.Hic_asm_21.3369	Lon protease homolog 2, peroxisomal
Hic_asm_21	114948369	114949785	-	ID=evm.TU.Hic_asm_21.3370	Beta-amyrin 11-oxidase
Hic_asm_21	114982113	114987946	+	ID=evm.TU.Hic_asm_21.3371	expressed protein
Hic_asm_21	114992913	114993809	+	ID=evm.TU.Hic_asm_21.3372	expressed protein
Hic_asm_21	115287037	115291265	-	ID=evm.TU.Hic_asm_21.3378	expressed protein
Hic_asm_21	115317863	115319665	-	ID=evm.TU.Hic_asm_21.3379	Reticulon-like protein B22
Hic_asm_21	115453446	115456491	+	ID=evm.TU.Hic_asm_21.3384	expressed protein
Hic_asm_21	115459756	115460326	+	ID=evm.TU.Hic_asm_21.3386	expressed protein
Hic_asm_21	115460432	115460988	+	ID=evm.TU.Hic_asm_21.3387	expressed protein
Hic_asm_21	115461185	115475244	-	ID=evm.TU.Hic_asm_21.3388	expressed protein
Hic_asm_21	115505240	115506197	+	ID=evm.TU.Hic_asm_21.3389	expressed protein
Hic_asm_21	115529393	115532196	-	ID=evm.TU.Hic_asm_21.3390	expressed protein
Hic_asm_21	115571173	115573302	+	ID=evm.TU.Hic_asm_21.3392	expressed protein
Hic_asm_21	115590250	115650521	+	ID=evm.TU.Hic_asm_21.3393	Putative vacuolar protein sorting-associated protein 13A
Hic_asm_21	115661493	115665519	+	ID=evm.TU.Hic_asm_21.3394	Poly(U)-specific endoribonuclease-B
Hic_asm_21	115677018	115678043	-	ID=evm.TU.Hic_asm_21.3396	protein FAR1-RELATED SEQUENCE 4-like
Hic_asm_21	115682772	115695718	-	ID=evm.TU.Hic_asm_21.3398	Centromere protein O
Hic_asm_21	115825516	115829414	+	ID=evm.TU.Hic_asm_21.3399	Beta-amylase 3, chloroplastic
Hic_asm_21	115942580	115945958	+	ID=evm.TU.Hic_asm_21.3400	Beta-amylase 3, chloroplastic
Hic_asm_21	115946470	115951151	-	ID=evm.TU.Hic_asm_21.3401	expressed protein
Hic_asm_21	116004088	116013696	+	ID=evm.TU.Hic_asm_21.3402	Novel plant SNARE 11
Hic_asm_21	116043814	116044484	-	ID=evm.TU.Hic_asm_21.3404	expressed protein
Hic_asm_21	116044533	116045225	-	ID=evm.TU.Hic_asm_21.3405	expressed protein
Hic_asm_21	116046793	116049272	+	ID=evm.TU.Hic_asm_21.3406	Probable receptor-like protein kinase
Hic_asm_21	116094129	116097492	+	ID=evm.TU.Hic_asm_21.3407	Probable receptor-like protein kinase
Hic_asm_21	116120680	116131266	+	ID=evm.TU.Hic_asm_21.3408	SNF2 domain-containing protein CLASSY 4 isoform X1
Hic_asm_21	116132048	116142934	+	ID=evm.TU.Hic_asm_21.3409	Eukaryotic translation initiation factor 4G
Hic_asm_21	116294133	116294514	-	ID=evm.TU.Hic_asm_21.3413	Importin subunit alpha-1
Hic_asm_21	116294559	116296007	-	ID=evm.TU.Hic_asm_21.3414	Importin subunit alpha-1
Hic_asm_21	116296934	116297808	-	ID=evm.TU.Hic_asm_21.3415	Importin subunit alpha-1
Hic_asm_21	116362378	116363753	-	ID=evm.TU.Hic_asm_21.3419	expansin-A1-like
