# Supplementary material for: Fine mapping and identification of two NtTOM2A homeologs responsible for tobacco mosaic virus replication in tobacco (Nicotiana tabacum L.)
Source: BMC Plant Biol. 2024 Jan 24;24:67. doi: 10.1186/s12870-024-04744-y (PMC10807211; doi:10.1186/s12870-024-04744-y)
Supplement: Supplementary file 7 — Additional file 7: Supplementary Table 5. Tobacco germplasms used in this study and corresponding accession numbers. [file 12870_2024_4744_MOESM7_ESM.xlsx]

## Sheet: Sheet1
Supplementary Table 5 Tobacco germplasms used in this study and corresponding accession numbers.
Accession number	Germplasm
6	Xiaolaomuji
9	Laolaibian
17	Waibazi
23	Emeiqiao
24	Xiaojians
26	Xiaobaigeng
38	Yanbianzi
43	Xiaohuangjin0006
75	Dahuer
79	Dahuangjin0336
83	Dabaijin0532
84	Dabaijin0562
98	Tailifu1060
105	Fangzixiaohuangjin
112	Dabaigeng
115	Beiliuyihao
124	Meitandaliuye
128	Qinggeng
139	Xilouyan
144	Changgeliuye
166	Liuyeqing
174	Dashuba2101
176	Dashuba(Zhiba)
185	Shubalaomuji2113
194	Shubahuangmiao2123
196	Shuba2125
199	Shuba2129
202	Dashuba2132
205	Shuba2135
212	Shubazhong
216	Shubahuangmiao2201
229	Huangmiaoshuba2219
232	Huangmiaowaijin
236	Dahuangmiao2226
245	Huangmiaoyu2235
257	Tailihuang2247
258	Changbohuang
270	Daheimiao2316
282	Heimiaoqianjinta
298	Heimiao2345
301	Qiaozhuangduoye
304	Wanguangyan2405
305	Lanchutou
323	Longsheyan
339	Wanchutou
351	Jinhuangmiao
370	Dajinbian2478
384	Dabaijin2503
395	Xiaobaijin2514
403	Dabaijin2522
412	Xuanweibaihuaxiangyan
416	Baoshantuanye
418	Wenganzhongpingkaoyan
421	Guidingliuyeyan
424	Duyunruanganyan
429	Fuquandajiwei
436	Lushandawosunye
447	Jintai66
449	Jintai88
451	Jintai1hao
456	Jintaiduoye
464	Fengchenghuangjin
467	Liaoyanbahao
468	Liaoyanjiuhao
472	Liaoyanshihao
473	Yanyanyihao
485	Xiaohuangjin1025
486	Dahuangjin5210
493	Dabaijin599
494	Jinxing6007
503	Gexinsanhao
508	Danyuerhao
509	Xionggeyihao
514	Xujinyihao
516	Xujinsanhao
523	Qianfuyihao
530	Meijiangsanhao
539	Zhongweiyihao
540	Honghuadajinyuan
560	Huboxiang1382
564	Liuyejian1324
586	Daqingjin
601	Heiguxiaohu
621	Eboyan
710	Laifengdaniuzi
743	Baihuatieganzi
780	Nanlongdong
834	Mengziwaiweiba
845	Va312
859	Yanggaoxiaolanhua
861	Taiguzhuerduo
866	Changzhixiaoyeyan
870	Hamayan1452
871	Hamayan1488
872	Hamayan1496
873	Hamayan1482
874	Hamayan1466
875	Hamayan1504
876	Daziyan
877	Laoqingyan
879	Guiziyan1471
894	Niueryan
895	Linxianxiaoyeyan
896	Daixianxiaolanhua
898	Dingxiangxiaoyeyan
949	Gongbupaluding
960	Dayelanhuayan
961	Xiaoyelanhuayan
983	Xiaohanyan
997	Banau
1009	Capital
1037	GreaseWildPryor(49)
1041	HatchHarison
1043	HickoryPryor(3)
1045	Hicks(BroadLeaf)
1046	Hingory
1047	HycoRuce
1056	MereWorthLowNicotine
1059	NarrowLeafOrinoco
1062	NorthCarolina
1076	RedHort
1080	Special400
1083	SpecialWarne
1085	Sterling
1103	WhiteGold
1110	YellowMammoth
1111	YellowOrinoco
1113	YellowSpecial(1)
1129	Suomalierhao
1147	TI448A
1155	Burley
1156	Burley21
1157	Burley37
1158	Burley49
1161	Ergo
1164	Ky9
1165	Ky34
1167	Ky56
1187	No.888
1216	Florida301
1222	Havana510
1236	Pennbel69
1248	N.Rustica
1250	N.Rustica(2)
1260	N.alata
1263	N.glauca
1264	N.glutinosa
1265	N.goodspeedii
1272	N.repanda
1275	N.tomentosiformis
1278	Zaoyangkaoyan
1284	Xiaobaijin
1294	Daheiliu
1295	Hulizhong
1299	Lianhuadunmimu
1301	Shizhongbeishanmimu
1302	Aqiaomimu
1307	Cuibiyihao
1311	Fushixiaopianzi
1315	Meitanpipahuang
1316	Meiyutieganyan
1319	Majiangdahonghua
1320	Majiangliuyeyan
1321	Majiangbaihuayan
1323	Longyanyihao
1324	Mudan79-2
1325	Mudan81-56
1326	Mudan80-7
1327	Mudan82-2-7
1328	Mudan82-5-1
1329	Mudan82-11-2
1331	Yanyansanhao
1332	8211
1333	8212
1334	Liaoyanshiyihao
1335	Liaoyanshierhao
1336	8100
1338	7417
1342	Xinpuyihao
1356	Ziyanghuang76
1357	Meijiangerhao
1364	Zhongyan14
1365	Zhongyan15
1366	Zhongyan86
1368	86-1
1373	78-3013
1385	Anxuan2hao
1386	Anxuan3hao
1388	S79-1
1389	Jintai766
1393	Jintai76
1418	Xujin5hao
1429	Y-1
1432	Yongding400hao
1435	Yongdingyihao
1440	Guanghuang56hao
1446	Chunlei4hao
1462	Shuangshan2hao
1463	Yunyan1hao
1464	Yunyan2hao
1465	Yunyan3hao
1467	Dazhaishan1hao
1470	Muling1hao
1477	Dilichu
1562	Heping
1578	Nehedahuboxiang-2
1688	Tongxiang303
1741	Huangliangpipaliu
1768	Zhuxidaliutiao-2
1810	Tianjinta
1816	Chunhuashaiyan
1845	Huangjindou
1849	Tiebanyan
1871	Nanxiong118
1905	Wumingniuli
1924	Xiaohuaqing
1966	Sandudabaihua
2022	Jindouyan
2064	Guangbingpushanye
2065	Zhuchangyan
2068	Mushuigoupipayan
2070	Dapingtuanyeke
2108	Guiyangdabaihua
2109	Huaxidaqinggan
2114	Zhonghaoyezi
2124	Jianhelaoshanyan
2125	Jianhexiangdongtuyan
2130	Longyan2hao
2136	8107
2142	Honghuayan
2143	Honghuayan-17
2160	8301
2179	Zilaihong
2200	Erzhuanzi
2202	Dunhuangmoheyan-2
2215	Kelanxiaolanhua
2234	Bell-93
2238	By4
2239	Candel
2242	Coker86
2243	Coker176
2247	Coker254
2260	H423
2269	KutsagaMammoth10
2286	NC12
2288	NC71
2289	NC72
2290	NC82
2293	NC89
2294	NC567
2295	NC628
2307	SC71
2308	SC72
2313	SpeightG-41
2317	SpeightG-80
2320	TI165
2326	Vhercegouac
2332	Windel
2333	Huining1hao
2342	Ribenkaoyan2
2345	GAT-2
2346	GAT-4
2347	Maryland10
2348	Maryland201
2350	Maryland872
2351	Songchuan(Guandong201)
2354	BanketA-1
2359	Ky10
2360	Ky12
2361	Ky14
2363	Ky17
2369	PMRBurley21
2373	W.B(68)
2374	Baiyuanzhou1hao
2388	Xanthi-nc
2392	Dupunicha20-11
2396	Halimali135
2410	N.acuminata
2413	N.alata(white flower tobacco)
2414	N.benavidesii
2425	N.stocktonii
2427	N.undulata
2440	Wumingerhao
2446	Xiang(1)
2449	Miyejian
2453	CV16-2
2457	Liaoyanshisanhao
2458	Liaoyanshisihao
2459	82402
2463	8022
2468	Mushai05-1
2476	Liaoyanshiwuhao
2477	Taiyanwuhao(T.T.5)
2478	Taiyanliuhao(T.T.6)
2479	Taiyanqihao(T.T.7)
2480	Taiyanbahao(T.T.8)
2484	Taiyanjiuhao(T.T.9)
2490	Zhongyan90
2502	CV58
2503	CV87
2511	B09
2512	B13
2514	B22
2515	RT32
2560	6349
2564	Panyuanhuang
2565	Jinyanliuhao
2572	Puyouyihao
2575	Longyanc2
2577	Zheyeyan
2586	Fenglinyihao
2623	Xiaohuangyanerhao
2646	Meitanxiaoheiyan
2668	Huangjindong
2669	Caotianyeziyan
2676	Gonghuishaiyan
2720	Manlashaiyan
2740	Tengchongguangbayan
2775	Shangliangshaiyan
2814	Laifengdaliu
2832	Xianfengdatiebanyan
2864	Zhanqiaoshaiyan-1
2978	Yanshaiwuhao
3000	Huanghanyan
3014	Dashuyan
3034	Maziximaoyan
3037	Dahongyan
3052	Xintanghuerbaba
3253	Baiyandahua
3273	Dayemaoyan
3277	Luxiliuyejian
3297	Miaoshiduoye
3323	Libodabaoer
3344	Erheiyan
3404	Dongchuandaliuyeyan
3415	Longyansihao
3452	Huangjindou
3466	Xiang91-1
3492	B3
3536	MK1
3537	MK2
3538	MK3
3565	Jianpingdalanhuayan
3574	NC-22-NF
3575	NC60
3580	Va102
3582	Vamorr48
3584	W3-1-1
3591	Chaoxiankangchi
3594	Xuandongqu
3595	Zhuboyihao
3600	MarylandBroadLeaf
3604	Daるま
3607	BYS
3612	Ky15
3614	Ky907
3618	TN90
3629	SamsunNN
3633	XanthiBasma
3637	N.alata(red flower tobacco)
3639	Longjiang911
3640	Longjiang912
3641	Jiyan5hao
3642	Jiyan7hao
3656	Zhongyan98
3658	Zhongyan99
3662	CV91
3711	Yanyan97
3718	Yueyan96
3719	Guiyan11hao
3724	Zunyan1hao
3725	Yunyan85
3726	Yunyan87
3736	Guangyan12
3742	Fengzi3hao
3743	Fengzi6hao
3746	AK6
3754	CU236
3766	K346
3767	K358
3768	K730
3770	MRS-1
3771	MRS-2
3772	MRS-3
3773	MRG-4
3776	NC6085
3777	NC8029
3778	NC8036
3779	NC8053
3780	NC27NF
3799	RG8
3803	RG17
3819	SPG-108
3831	TI170
3840	TI1500
3841	TI1504
3842	TI1597
3844	Va45
3845	Va80
3846	Va770
3847	Va3160
3848	Vamorr50
3852	Va410
3853	Va411
3855	Va444
3856	Va458
3862	Va613
3864	Va645
3867	Va407
3884	Nanchuanheiyan-1
3895	Zhongmihe
3903	Luodianpipayan
3906	Mulingliumaoyan
3915	Mushai89-24-2
3927	Shai9118
3937	Baijixun-2
3951	Va787
3954	Va934
3965	Md40
3966	Jianxuan1hao
3980	Eyan3hao
3986	KY908
3987	LABurley21
3993	Va1010
4005	Canik
4059	LÜYinkaoyanyihao
4080	Guidingtuanyuye
4086	Guidingjianyezheyan
4105	Tengchongdaguangba
4147	Lushuishaiyan
4169	Chuanmanyan
4188	Liaolingcaoyan
4201	Lijiangniupiyan
4211	Nonganshaihuang
4218	Xingziyan
4230	Yanbianqingjiumi
4273	Jinshanxianghanyan
4281	Eyan211
4283	Eyan209
4302	Ebai005
4319	Eyan101
4323	Dabaierhao
4324	Yunbai2hao
4326	Dasuo26
4327	Yanshaiqihao
4352	400
4359	Anyan2hao
4381	8105
4396	9302
4411	98-15-2111
4427	8021
4464	YB04-01
4465	Jy11-02
4483	82501
4499	9147
4537	95-11-1250
4549	Anyan3hao
4554	97Y1-3
4581	98-110-2110
4596	Minyan7hao
4654	06-5002
4675	Fandi3hao
4700	Gongnonggaodayan
4701	Qinyan97
4708	Xiangyanyihao
4713	CY9108
4726	Jiyanjiuhao
4727	Liaoyanyihao-1
4732	Meiyu2-1
4734	Qinyan98
4741	Chunleiwuhao
4760	Guanghuang58
4763	CV89
4767	Lanyuyihao
4770	CV16-1
4771	Yunyan4hao
4779	Qinyan96
4798	Guanghuangwuhao
4808	Huangqiyan-35
4816	3116
4820	Zhongyan103
4824	Kang88
4827	Liaoyan16hao
4829	Zhongyan102
4830	Zhongyan104
4831	Longjiang981
4838	Yuyanwuhao
4840	Luyan2hao
4842	Xiangyan2hao
4845	Yunyan99
4847	Anyan1hao
4848	Zhongyan203
4850	Nanjiang3hao
4851	Yunyan100
4852	Yunyan205
4853	Xiangyan4hao
4854	Yunyan97
4855	Yunyan98
4856	Guiyan1hao
4858	Xiangyan3hao
4860	Jiucaiping2hao
4864	Bina1hao
4868	Yueyan98
4869	Zunyan6hao
4870	Xingyan1hao
4873	Yuyanerhao
4875	Longjiang925
4924	S-8-0054
4939	H-11-0017
4954	S-8-0061
4974	S-8-0056
4999	S-8-0080
5000	K9-0009
5021	Q-5-0070-98
5027	H-11-0037-11
5031	K9-0054
5032	K9-0024
5047	K9-0008-14
5048	Q-5-0098-65
5146	KP-2002
5173	Longyanliuhao
5184	Xiangwuhao
5205	KY171
5215	Kali
5218	Va1168
5222	Haliyaboya
5227	Yueke
5228	Jilisimaipiya
5229	Delliot
5231	Eygo
5233	FeilÜBinkaoyan1hao
5239	C.C.PD4
5242	VarNo1668
5251	Taiyan10hao
5252	PBD6
5254	Taiyan11hao
5269	Yunyan105
5272	Liaoyan9808
5273	Yunbai3hao
5274	Yuyan10hao
5275	Minyan9hao
5278	KX13
5281	Luyan1hao
5282	Chuanbai1hao
5285	N.benthamiana
5290	CF87
5292	Yunxiang2hao
5293	CT107
5294	Eyan213
5295	9026
5296	Wufeng2
5298	Yunbai4hao
5299	Cuibierhao
5340	Kentucky29
5368	Xinwilson
5370	Chuanbai2hao
5371	Xiangyan5hao
5376	Eyan215
5378	Jinshennong1hao
5379	Minyan12
5380	LS-2
5381	Longjiang237
5382	9891
5386	664-01
5402	Yunyan5hao
5432	Enshiqingmaoyan
5433	Enshixiaowuyan
5445	Hefengliangshaiyan
5464	Junzhouliuzi
5600	Yunyan201
5602	Yunyan116
5607	N.hybridB384n(rep×syl)
5622	Q-5-0082
5624	Chengkoudawuyan
5654	Guangdonghuangyan-1
5660	S-2
5740	H-11-0031
