# Supplementary material for: Fine mapping and identification of two NtTOM2A homeologs responsible for tobacco mosaic virus replication in tobacco (Nicotiana tabacum L.)
Source: BMC Plant Biol. 2024 Jan 24;24:67. doi: 10.1186/s12870-024-04744-y (PMC10807211; doi:10.1186/s12870-024-04744-y)
Supplement: Supplementary file 8 — Additional file 8: Supplementary Table 6. Sequences of primers used in this study. [file 12870_2024_4744_MOESM8_ESM.xlsx]

## Sheet: Primers
Supplementary Table 6 Sequences of primers used in this study.
Primer ID		Primer (5'-3')	Description
PT30380	F	AACGAGTGTAAACATGCTCCC	Mapping
	R	CCACCAGCACAATAATGAACA
SNP1	F	CAGGGAGGAGCCAAGACAAA	Mapping
	R	ACTTGCTCAACTATGCCCCTAC
SNP2	F	TCGCTAGTTGACTATTGCTGC	Mapping
	R	CTGCGACGACCAAACAACTC
SNP3	F	TGCGCACATCCAACATAAGA	Mapping
	R	AACTCGTTCGAACCGACGAA
SNP4	F	TTCACGGGTTTGAGAAAAATACG	Mapping
	R	ACGCCTGCATAACTCTGTGA
SNP5	F	GATGTCCATCACCGCTCTGT	Mapping
	R	GTGCAGGGCTCACTCCAAA
NtTOM2A_T CDS	F	ATGGCGTGTAAAGGGTTTTGG	NtTOM2A_T CDS Clone
	R	CATTATGGCACAACCCTTCCTTTC
NtTOM2A_S CDS	F	ATGGCGTGTAAAGGGTTCTGG	NtTOM2A_S CDS Clone
	R	CATTATGGCACAACCTTTCCTTTCC
DT1-BsF-TOM2A		ATATATGGTCTCGATTGTTGTTGGTTTGGCAATGGTGTT	pkse401-NtTOM2A Vector construction
DT1-F0-TOM2A		TGTTGTTGGTTTGGCAATGGTGTTTTAGAGCTAGAAATAGC
DT2-R0-TOM2A		AACACAAAACTAGCAGCAACAGCAATCTCTTAGTCGACTCTAC
DT2-BsR-TOM2A		ATTATTGGTCTCGAAACACAAAACTAGCAGCAACAGCAA
pkse401_TG_JC	F	GACGCACAATCCCACTATCC	pkse401-NtTOM2A transgenic plant test
	R	GAACTTCTTTGAGGGCACCTT
NtTOM2A_T_TS_JC	F	GTATTGACGAGTGGGTTTGTG	pkse401-NtTOM2A_T mutant target site test
	R	CATATGCGACATTACTAACTAGC
NtTOM2A_S_TS_JC	F	TGTGTGAAAAAGTTTGGATT	pkse401-NtTOM2A_S mutant target site test
	R	CTTCAAGGCTTAGCACAAAC
BGV008-NtTOM2A_T-eGFP	F	CGATAGGTACCTCTTATGGCGTGTAAAGGGTTTTGG	BGV008-NtTOM2A_T-Egfp expression vector construction
	R	ACCCCCATCTGCTGCCATTATGGCACAACCCTTCCTTTC
BGV008-NtTOM2A_S-eGFP	F	CGATAGGTACCTCTTATGGCGTGTAAAGGGTTCTGG	BGV008-NtTOM2A_S-Egfp expression vector construction
	R	ACCCCCATCTGCTGCCATTATGGCACAACCTTTCCTTTCC
TMV CP qRT-PCR	F	ACACGTGGTGCGTACGATAA	TMV coat protein expression level
	R	TTACGTGCCTGCGGATGTAT
NtTOM2A_T_M1	F	GTTGCAGTACTCCCCCAACC	NtTOM2A_T mutation test
	R	TTGTCCTTAACCTCACCTCCAA
NtsTOM2A_S_M2	F	TTGTTTGTGGTGGGCCTC	NtTOM2A_S mutation test
	R	AACGTACACAAATACATCGGTATG
NtTOM2A_S_M1	F	GTGCAATATGCCCCCTACCA	NtTOM2A_S mutation test
	R	GGTAATGAGCGTCGAGCAGT
N-Marker	F	CACTTTTGGCGTACTTCCTTT	N gene amplification
	R	GAGTTGTACTGAACTACTACTC
